# Supplementary material for: Upregulated functional gene expression programmes in tumour pericytes mark progression in patients with low‐grade glioma
Source: Mol Oncol. 2021 Jun 5;16(2):405–21. doi: 10.1002/1878-0261.13016 (PMC8763650; doi:10.1002/1878-0261.13016)
Supplement: Supplementary file 7 — Table S1. PEGs. Table S2. Overlapping correlating genes of the PEGs. [file MOL2-16-405-s004.zip]

Archive with 2 entries (2 files):
- mol2_13016_Supplementary Table 1 - Pericyte genes.docx
- mol2_13016_Supplementary Table 2 - Overlapping correlating genes.docx
